# Supplementary material for: Mobile-Assisted intercultural competence development: The role of HelloTalk in Chinese EFL education
Source: PLoS One. 2025 Jul 17;20(7):e0328660. doi: 10.1371/journal.pone.0328660 (PMC12270120; doi:10.1371/journal.pone.0328660)
Supplement: S2 File — (XLS) [file pone.0328660.s002.xls]

## Sheet: Pre-test Experimental
编号	Knowledge of self					Knowledge of others									Attitudes					Intercultural communicative skills											Intercultural cognitive skills					Awareness
	(1)	(2)	(3)	M		(1)	(2)	(3)	(4)	(5)	(6)	(7)	M		(1)	(2)	(3)	M		(1)	(2)	(3)	(4)	(5)	(6)	(7)	(8)	(9)	M		(1)	(2)	(3)	M		(1)	(2)	(3)	M	Final IC
1	2	2	2	2		2	1	3	1	3	2	2	2		3	3	3	3		3	2	2	2	1	2	3	2	1	2		3	3	3	3		2	2	2	2	2.25
2	4	3	4	3.73		3	2	3	3	4	3	3	2.94		5	5	5	5		3	3	4	3	3	3	3	3	3	3.15		2	3	3	2.66		4	4	4	4	3.5656
3	3	3	3	3		2	2	2	2	2	3	2	2.06		5	5	3	4.34		3	4	3	3	3	3	3	3	3	3.18		3	3	3	3		3	3	3	3	3.0176
4	3	4	3	3.27		3	4	4	2	4	4	4	3.54		4	4	3	3.67		5	5	3	3	4	3	3	5	2	3.72		4	3	2	2.93		2	3	1	1.8	3.2986
5	2	3	3	2.67		1	2	1	2	1	1	1	1.32		5	5	5	5		2	2	3	1	2	3	3	3	3	2.38		3	2	3	2.75		2	2	3	2.4	2.5995
6	3	3	3	3		2	2	2	2	3	3	2	2.18		4	4	4	4		3	2	3	3	3	3	4	3	2	2.82		3	2	3	2.75		3	3	3	3	2.884
7	4	3	3	3.33		2	3	4	3	3	3	4	3.14		3	5	4	3.67		3	3	4	4	3	4	3	3	4	3.46		3	4	3	3.25		4	4	4	4	3.4658
8	3	3	3	3		2	2	2	2	2	2	2	2		5	4	4	4.5		4	3	3	3	3	3	3	3	3	3.09		3	3	3	3		4	3	4	3.8	3.1275
9	3	3	4	3.4		1	2	1	1	2	2	1	1.36		5	4	5	4.83		2	3	2	3	2	2	3	3	3	2.58		3	3	3	3		4	4	4	4	2.9207
10	4	4	4	4		2	2	2	3	2	3	3	2.32		5	5	5	5		3	3	2	3	4	4	4	4	4	3.3		2	3	2	2.25		3	3	3	3	3.256
11	3	2	3	2.73		2	1	1	2	2	3	2	1.68		2	3	2	2.17		3	3	2	3	2	2	3	5	3	2.85		3	2	3	2.75		2	3	2	2.2	2.2603
12	3	3	3	3		2	2	2	3	3	3	2	2.32		5	5	3	4.34		4	4	3	3	4	4	4	3	3	3.54		3	2	2	2.34		4	5	4	4.2	3.326
13	3	3	4	3.4		2	2	2	3	3	3	3	2.44		3	4	3	3.17		3	4	3	4	4	4	4	3	3	3.58		3	3	4	3.41		4	3	3	3.4	3.1139
14	3	3	3	3		3	2	2	2	3	3	3	2.48		4	5	4	4.17		3	2	3	4	3	4	4	3	3	3.13		3	3	3	3		4	4	4	4	3.2488
15	4	4	4	4		3	3	3	3	3	3	3	3		4	4	4	4		4	4	3	4	4	4	4	4	4	3.85		3	3	3	3		3	3	3	3	3.4525
16	2	3	2	2.27		2	1	1	2	2	2	2	1.62		4	3	3	3.5		3	2	2	3	3	2	4	3	3	2.67		3	3	2	2.59		2	2	3	2.4	2.4474
17	3	3	4	3.4		2	2	3	3	3	4	3	2.7		5	3	5	4.66		3	4	4	3	5	5	3	5	3	3.87		4	3	3	3.34		2	2	4	2.8	3.4533
18	3	3	3	3		2	2	2	2	3	3	3	2.3		4	4	5	4.33		3	3	3	4	4	4	4	4	3	3.49		3	3	4	3.41		3	3	3	3	3.1898
19	3	4	2	2.87		3	3	4	3	2	3	3	3.08		3	3	4	3.33		4	3	3	4	4	4	4	3	4	3.58		4	4	3	3.59		4	4	4	4	3.4106
20	2	2	3	2.4		1	1	3	3	3	3	2	2.16		2	4	3	2.67		2	2	3	3	3	5	2	3	3	2.82		2	2	2	2		2	1	2	1.8	2.3703
21	3	3	3	3		1	1	2	2	2	3	2	1.7		5	5	5	5		5	3	4	5	5	4	3	4	5	4.13		4	4	5	4.41		5	4	4	4.4	3.5671
22	3	3	3	3		2	2	2	1	3	2	1	1.86		4	3	3	3.5		2	3	1	3	2	3	3	3	4	2.61		3	2	3	2.75		3	4	3	3.2	2.6705
23	3	2	4	3.13		2	3	3	3	3	2	2	2.64		5	5	5	5		2	2	3	3	3	2	2	3	4	2.64		3	2	3	2.75		4	4	4	4	3.3235
24	3	3	3	3		2	2	2	1	3	2	1	1.86		4	3	3	3.5		2	3	1	3	2	3	3	3	4	2.61		3	2	3	2.75		3	4	3	3.2	2.6705
25	2	3	2	2.27		2	2	2	2	3	3	3	2.3		4	5	5	4.5		2	2	3	3	3	4	4	4	4	3.09		3	3	3	3		4	4	3	3.6	3.151
26	3	3	3	3		3	3	4	4	4	3	3	3.46		5	5	5	5		2	4	3	5	4	3	3	3	3	3.44		4	4	4	4		5	5	5	5	3.988
27	2	2	3	2.4		3	3	3	3	3	2	3	2.94		5	5	5	5		2	2	3	4	3	3	2	2	2	2.59		3	3	3	3		2	2	2	2	3.0795
28	4	3	4	3.73		2	2	2	3	2	2	2	2.14		5	5	5	5		2	3	2	4	3	4	3	3	2	2.89		2	2	2	2		3	2	2	2.4	2.981
29	3	3	3	3		2	2	3	2	2	2	2	2.2		4	4	3	3.67		3	3	2	4	4	4	4	3	4	3.34		3	3	2	2.59		3	3	4	3.4	3.0077
30	4	3	2	2.93		3	2	4	3	4	2	3	3.08		5	5	5	5		2	2	4	3	2	5	3	3	3	2.97		4	3	2	2.93		2	2	2	2	3.2388
31	1	2	2	1.67		2	2	3	2	2	3	3	2.38		3	3	2	2.67		2	2	3	2	2	3	2	2	3	2.33		2	3	3	2.66		3	3	3	3	2.4969
32	4	5	5	4.67		2	3	2	2	3	3	2	2.36		5	5	5	5		3	4	4	5	4	5	5	5	5	4.4		5	3	3	3.68		4	3	4	3.8	3.7823
33	3	3	4	3.4		2	1	1	1	2	1	1	1.3		3	4	4	3.5		2	2	1	2	2	3	3	2	3	2.12		2	2	2	2		3	3	2	2.6	2.265
34	3	4	3	3.27		3	2	2	1	2	3	2	2.1		5	4	5	4.83		1	2	2	2	2	3	2	3	3	2.18		2	2	2	2		4	4	3	3.6	2.9162
35	4	3	4	3.73		3	2	3	2	3	2	2	2.5		5	5	5	5		3	4	3	5	5	4	5	4	4	4.07		4	4	3	3.59		5	5	4	4.6	3.8094
36	3	3	4	3.4		2	1	1	1	1	1	1	1.18		5	5	5	5		3	5	2	3	2	2	2	3	3	2.94		3	3	4	3.41		3	3	3	3	2.8636
37	3	3	3	3		2	2	2	2	2	2	2	2		3	4	4	3.5		2	2	2	2	2	3	3	3	4	2.45		3	2	2	2.34		4	4	4	4	2.7679
38	2	4	4	3.34		1	1	2	2	1	1	1	1.34		4	4	4	4		1	3	1	3	3	2	2	1	2	2.07		1	1	1	1		2	2	2	2	2.2065
39	3	3	3	3		2	3	3	1	3	2	2	2.36		3	3	3	3		2	2	2	3	3	2	3	3	3	2.49		3	3	3	3		3	3	3	3	2.6805
40	3	4	4	3.67		2	1	1	1	2	1	1	1.3		3	5	5	4		1	2	1	3	2	3	2	2	2	1.98		4	3	3	3.34		4	3	2	3	2.4789
41	3	3	3	3		2	2	3	2	2	3	3	2.38		4	5	4	4.17		3	2	3	3	4	4	4	3	3	3.09		3	3	3	3		3	3	3	3	3.0588
42	2	1	3	2.13		2	1	1	1	2	1	1	1.3		4	3	4	3.83		2	2	1	2	2	2	3	3	1	1.94		1	1	1	1		2	3	2	2.2	2.0992
43	4	5	4	4.27		3	4	4	3	4	4	4	3.68		5	5	5	5		4	4	5	5	5	5	5	5	5	4.73		5	5	5	5		5	5	5	5	4.5
44	2	3	4	3.07		2	2	2	2	1	1	1	1.7		4	4	3	3.67		2	2	2	2	3	3	3	2	3	2.36		2	2	2	2		4	3	3	3.4	2.5808
45	4	4	4	4		3	2	3	2	3	3	3	2.68		5	5	5	5		4	4	4	5	4	5	5	4	4	4.31		5	5	3	4.18		3	4	4	3.6	3.8223
46	5	5	5	5		3	3	3	3	4	3	3	3.12		3	3	3	3		3	3	4	3	4	3	4	3	4	3.42		4	4	3	3.59		4	3	4	3.8	3.3964
47	3	3	3	3		2	1	1	1	2	1	1	1.3		3	3	3	3		3	3	1	3	3	3	2	2	3	2.52		2	2	2	2		3	3	3	3	2.31
48	4	4	4	4		2	2	2	2	2	2	2	2		5	5	5	5		2	3	2	3	2	3	3	4	2	2.67		2	2	2	2		3	2	2	2.4	2.8975
49	4	4	4	4		3	3	3	3	2	2	2	2.7		3	3	3	3		3	2	2	4	3	4	4	4	4	3.16		2	2	2	2		3	3	3	3	2.94
50	3	3	3	3		2	1	2	1	2	2	2	1.68		4	4	5	4.33		3	2	3	3	2	3	3	3	3	2.73		3	2	2	2.34		3	3	3	3	2.7496

## Sheet: Post-test Experimental
编号	Knowledge of self					Knowledge of others									Attitudes					Intercultural communicative skills											Intercultural cognitive skills					Awareness
	(1)	(2)	(3)	M		(1)	(2)	(3)	(4)	(5)	(6)	(7)	M		(1)	(2)	(3)	M		(1)	(2)	(3)	(4)	(5)	(6)	(7)	(8)	(9)	M		(1)	(2)	(3)	M		(1)	(2)	(3)	M		Final IC
1	3	2	3	2.73		2	3	2	3	2	3	3	2.5		3	3	3	3		3	2	2	3	2	3	2	3	2	2.4		4	4	4	4		2	3	2	2.2		2.6265
2	4	5	4	4.27		2	3	4	3	3	4	5	3.32		5	5	5	5		4	4	3	4	4	5	5	5	4	4.12		5	5	4	4.59		5	5	5	5		4.2149
3	3	4	4	3.67		3	4	3	4	3	4	4	3.5		5	5	4	4.67		4	3	4	4	4	4	3	4	4	3.73		4	4	4	4		4	4	4	4		3.8933
4	5	5	5	5		5	5	5	5	5	5	5	5		4	3	3	3.5		4	4	3	3	3	4	3	3	4	3.45		4	3	3	3.34		2	2	2	2		3.7779
5	4	4	4	4		1	2	3	2	2	2	2	2.02		5	4	5	4.83		3	2	3	4	4	3	4	4	3	3.22		3	3	3	3		3	3	3	3		3.1587
6	3	3	3	3		2	3	3	3	3	3	3	2.82		4	4	4	4		4	2	3	4	4	4	4	4	3	3.4		3	3	4	3.41		4	3	3	3.4		3.3206
7	3	4	3	3.27		5	5	5	5	5	5	5	5		3	3	4	3.33		3	4	5	4	3	3	4	3	3	3.7		4	4	3	3.59		4	2	3	3.2		3.9166
8	4	3	4	3.73		3	3	3	3	3	4	4	3.18		4	4	3	3.67		4	3	3	4	4	3	3	2	3	3.22		4	3	3	3.34		3	2	2	2.4		3.2032
9	4	4	4	4		1	2	2	2	3	2	2	1.94		5	5	5	5		3	3	2	4	4	4	4	3	5	3.43		4	2	3	3.09		4	3	3	3.4		3.2849
10	5	4	5	4.73		4	5	4	5	4	4	4	4.32		4	5	5	4.5		5	5	4	5	4	4	5	5	5	4.67		3	3	3	3		5	4	5	4.8		4.455
11	4	3	5	4.13		4	3	4	4	5	3	4	3.88		3	5	3	3.34		3	3	4	5	4	4	4	4	3	3.77		3	4	5	4.07		5	4	4	4.4		3.8518
12	3	3	4	3.4		3	2	2	4	3	4	3	2.82		4	5	5	4.5		3	3	3	5	5	5	4	3	3	3.71		3	3	3	3		4	4	4	4		3.5785
13	5	5	5	5		2	3	4	3	3	4	5	3.32		5	5	5	5		4	4	3	4	4	5	5	5	4	4.12		5	5	4	4.59		4	4	4	4		4.1014
14	3	4	4	3.67		2	3	3	4	3	4	4	3.14		4	4	4	4		3	2	3	4	3	4	4	3	3	3.13		3	4	3	3.25		4	4	4	4		3.463
15	3	3	3	3		2	3	3	3	3	4	4	3		3	4	4	3.5		4	3	5	5	4	5	5	3	4	4.19		4	3	3	3.34		4	3	3	3.4		3.4729
16	3	3	3	3		3	3	3	3	3	3	3	3		4	4	4	4		4	3	4	4	4	4	3	4	3	3.64		3	4	3	3.25		3	3	4	3.4		3.425
17	4	4	4	4		4	5	5	4	4	5	5	4.56		5	5	4	4.67		4	4	5	5	4	5	4	4	4	4.37		4	5	5	4.66		4	5	4	4.2		4.4574
18	4	3	3	3.33		4	3	4	4	4	4	4	3.82		5	5	5	5		4	4	3	3	3	3	4	4	3	3.45		3	4	2	2.84		3	3	4	3.4		3.8054
19	4	4	4	4		3	3	4	4	4	3	3	3.46		5	5	5	5		4	3	3	5	5	4	4	4	4	3.89		4	4	3	3.59		4	4	4	4		3.9759
20	4	3	3	3.33		4	4	4	2	2	2	4	3.36		4	3	3	3.5		3	3	3	4	1	1	3	3	3	2.77		4	3	1	2.52		4	4	2	3.2		3.1632
21	4	4	4	4		4	4	3	3	4	5	5	3.84		5	5	5	5		5	5	4	5	5	5	4	4	5	4.67		4	5	4	4.25		5	5	5	5		4.4745
22	3	2	3	2.73		2	2	2	2	2	2	2	2		4	4	4	4		3	2	2	4	4	4	4	4	2	3.07		4	4	3	3.59		3	3	4	3.4		2.9894
23	4	4	3	3.6		2	3	2	2	3	4	3	2.54		4	4	4	4		3	3	4	5	4	4	5	4	4	3.95		4	4	3	3.59		4	4	4	4		3.5049
24	3	3	3	3		3	2	3	3	3	3	3	2.82		4	3	4	3.83		3	3	3	3	4	3	4	4	3	3.27		3	3	4	3.41		4	3	4	3.8		3.3158
25	3	3	2	2.6		2	2	3	4	4	4	4	3.08		3	4	4	3.5		3	4	5	4	4	3	5	3	1	3.7		2	3	2	2.25		4	4	4	4		3.379
26	4	5	4	4.27		3	4	3	3	3	4	3	3.24		3	3	4	3.33		4	3	3	2	4	3	3	3	3	3.05		4	3	4	3.75		5	4	5	4.8		3.5257
27	4	3	4	3.73		3	3	5	5	5	5	5	4.28		5	5	5	5		4	3	4	5	5	5	4	4	4	4.13		4	4	4	4		5	4	4	4.4		4.353
28	4	4	4	4		3	2	3	3	3	4	3	2.88		3	5	3	3.34		4	2	3	4	4	4	3	4	3	3.31		3	3	3	3		3	4	4	3.6		3.2461
29	3	3	4	3.4		2	3	4	4	3	3	4	3.28		4	4	4	4		4	4	4	4	4	4	4	4	4	4		4	4	4	4		4	4	4	4		3.754
30	4	4	4	4		4	3	4	3	3	4	4	3.56		5	5	5	5		3	4	4	3	3	4	4	3	3	3.51		4	3	3	3.34		4	4	3	3.6		3.8359
31	3	4	3	3.27		2	4	3	3	3	4	4	3.18		4	5	4	4.17		3	4	3	5	4	5	5	4	4	4.07		4	4	3	3.59		4	3	3	3.4		3.6527
32	4	4	4	4		3	3	3	2	2	3	2	2.62		4	4	4	4		3	3	3	3	3	4	4	3	4	3.27		4	4	3	3.59		3	3	4	3.4		3.2889
33	3	3	3	3		3	3	3	3	3	3	3	3		3	3	3	3		3	3	3	3	3	3	3	3	3	3		3	3	3	3		3	3	3	3		3
34	4	3	3	3.33		3	3	4	3	4	3	4	3.44		4	5	4	4.17		2	3	3	3	4	4	4	3	3	3.18		4	4	4	4		4	4	3	3.6		3.5658
35	3	3	3	3		3	3	3	3	3	3	3	3		4	5	5	4.5		4	3	4	3	3	3	3	3	3	3.24		3	3	3	3		3	3	3	3		3.345
36	4	5	5	4.67		3	3	3	3	4	4	3	3.18		4	5	5	4.5		4	4	3	4	4	3	4	4	4	3.76		4	3	4	3.75		4	3	4	3.8		3.7775
37	3	2	2	2.33		3	3	2	3	3	4	4	2.98		5	5	5	5		4	3	2	3	4	4	5	5	4	3.57		2	3	2	2.25		3	2	3	2.8		3.408
38	5	5	5	5		5	5	5	5	5	5	5	5		5	5	5	5		5	5	5	5	5	5	5	5	5	5		5	5	5	5		5	5	5	5		5
39	3	3	3	3		2	2	2	2	3	3	3	2.3		4	4	4	4		3	3	2	4	4	4	4	4	3	3.34		4	4	3	3.59		4	4	4	4		3.2504
40	3	4	4	3.67		4	3	4	4	3	4	3	3.58		4	4	5	4.33		4	3	3	4	3	3	4	4	4	3.49		3	3	4	3.41		3	4	4	3.6		3.6973
41	4	4	4	4		2	3	3	4	2	3	4	2.96		3	4	3	3.17		3	4	3	5	5	5	5	4	4	4.16		5	3	2	3.27		5	5	4	4.6		3.6165
42	4	4	4	4		4	4	4	4	4	4	4	4		4	4	4	4		4	4	4	4	4	4	4	4	4	4		4	4	4	4		4	4	4	4		4
43	3	3	3	3		3	3	3	4	3	3	3	3.14		3	3	3	3		3	3	3	3	3	3	3	3	3	3		3	3	3	3		3	3	3	3		3.042
44	3	3	4	3.4		3	3	3	4	4	4	3	3.32		4	5	5	4.5		4	4	4	3	4	3	4	4	3	3.69		4	4	4	4		4	4	5	4.4		3.8435
45	4	4	4	4		4	4	4	4	3	3	4	3.82		4	4	4	4		3	3	3	4	4	3	4	3	4	3.4		4	4	3	3.59		4	3	4	3.8		3.7414
46	4	4	5	4.4		3	3	3	3	3	4	4	3.18		4	4	4	4		3	3	3	4	3	3	3	3	3	3.13		4	4	3	3.59		4	4	3	3.6		3.4719
47	4	4	4	4		3	3	3	3	3	4	4	3.18		4	4	4	4		4	4	4	4	4	4	4	4	4	4		4	4	4	4		4	4	4	4		3.754
48	3	3	4	3.4		2	2	2	3	3	4	3	2.5		5	5	5	5		3	3	2	3	4	5	4	4	3	3.3		4	4	4	4		5	5	5	5		3.685
49	3	4	3	3.27		3	3	4	3	3	3	4	3.32		3	4	3	3.17		3	4	4	4	3	4	4	3	3	3.64		3	4	3	3.25		3	4	3	3.2		3.3468
50	4	5	5	4.67		3	3	3	2	3	3	3	2.86		5	5	5	5		4	4	4	4	4	4	4	4	4	4		4	4	4	4		4	4	4	4		3.8815

## Sheet: Pre-test Control
No.	KN1-Knowledge of self—(1) understanding native history	KN1(2) understanding native social norms	KN1(3) understanding the native sense of values	Final Score of KN1	KN2-Knowledge of others—(1) understanding foreign knowledge of history	KN2-(2) understanding foreign social norms	KN2-(3) understanding the foreign sense of values	KN2-(4) understanding foreign cultural taboos	KN2-(5) understanding foreigners’ speech	KN2-(6) understanding basic concepts of intercultural communication	KN2-(7) understanding successful intercultural communication strategies	Final Score of KN2	AT-Attitudes—(1) willingness to learn from those who differ from one’s self and culture	AT-(2) willingness to respect foreigners’ lifestyles and customs	AT-(3) willingness to learn foreign languages and cultures well	Final Score of AT	SK1-Intercultural communicative skills—(1) the skill of consulting with foreigners when misunderstandings occur	SK1-(2) the skill of communicating with foreigners using body language or other nonverbal communication when it is difficult to communicate using language	SK1-(3) the skill of successfully communicating with foreigners	SK1-(4) the skill of treating foreigners politely	SK1-(5) the skill of avoiding offending foreigners with inappropriate words and behavior	SK1-(6) the skill of avoiding prejudice against foreigners	SK1-(7) the skill of avoiding violating foreigners’ privacy	SK1-(8) the skill of having intercultural sensitivity	SK1-(9) the skill of understanding different perspectives when encountering different cultural affairs	Final Score of SK1	SK2-Intercultural cognitive skills—(1) the skill of acquiring knowledge of other cultures from foreigners	SK2-(2) the skill of learning intercultural communication strategies	SK2-(3) the skill of learning how to manage cultural conflicts	Final Score of SK2	AW-Awareness—(1) realizing cultural differences and similarities when communicating with foreigners	AW-(2) realizing the differences in cultural identity when communicating with foreigners	AW-(3) judging cultural situations from both one’s own and the other’s cultural perspective	Final Score of AW	Final score of intercultural competence	Final score of intercultural competence
1	4	3	4	3.73	2	2	2	3	3	3	3	2.44	4	5	5	4.5	4	4	4	4	4	5	5	5	5	4.36	4	4	4	4	4	4	4	4	3.7035	3.7035	3.7	3.7
2	4	4	4	4	3	2	3	3	3	3	3	2.82	4	4	4	4	3	3	3	4	3	3	4	3	3	3.22	2	2	2	2	3	3	2	2.6	3.121	3.121	3.12	3.12
3	3	3	3	3	2	1	1	1	2	2	2	1.48	5	5	5	5	2	3	2	3	2	3	2	2	3	2.49	2	3	3	2.66	3	3	3	3	2.7761	2.7761	2.78	2.78
4	4	4	4	4	3	2	2	2	2	2	3	2.3	5	5	5	5	3	3	3	3	3	3	3	3	3	3	3	3	3	3	3	3	3	3	3.22	3.22	3.22	3.22
5	3	2	3	2.73	1	1	1	2	2	1	1	1.26	3	3	3	3	2	2	1	4	2	3	3	3	3	2.47	3	3	3	3	3	3	3	3	2.332	2.332	2.33	2.33
6	3	3	3	3	3	2	2	2	3	3	2	2.36	5	5	5	5	3	4	3	3	2	3	3	3	3	3.09	3	3	2	2.59	4	4	3	3.6	3.2759	3.2759	3.28	3.28
7	4	5	5	4.67	2	2	2	2	3	2	3	2.24	5	5	5	5	2	2	2	3	3	3	2	3	2	2.4	3	3	3	3	3	3	3	3	3.0855	3.0855	3.09	3.09
8	6	6	7	6.4	4	4	4	4	4	5	5	4.18	4	4	4	4	5	5	5	8	6	5	6	5	4	5.48	4	5	3	3.84	7	7	6	6.6	4.9244	4.9244	4.92	4.92
9	2	3	3	2.67	2	2	2	2	2	2	2	2	5	5	5	5	2	2	2	2	2	2	2	2	2	2	2	2	2	2	2	2	2	2	2.6035	2.6035	2.6	2.6
10	3	4	3	3.27	3	2	3	2	3	2	1	2.38	4	4	4	4	2	2	3	3	2	3	3	3	2	2.55	2	3	3	2.66	2	2	3	2.4	2.7946	2.7946	2.79	2.79
11	4	4	4	4	2	1	2	1	2	2	2	1.68	4	3	4	3.83	3	4	2	4	3	3	3	3	3	3.16	3	3	3	3	4	4	3	3.6	2.9417	2.9417	2.94	2.94
12	4	4	4	4	2	2	3	3	2	2	3	2.46	4	4	4	4	3	3	3	3	3	2	2	3	2	2.73	3	3	3	3	4	4	3	3.6	3.1005	3.1005	3.1	3.1
13	3	3	3	3	3	2	2	2	3	3	3	2.48	3	3	3	3	2	3	2	3	3	3	3	3	3	2.76	3	3	3	3	3	3	3	3	2.784	2.784	2.78	2.78
14	3	2	3	2.73	4	3	2	2	4	3	3	2.96	4	2	2	3	3	3	3	2	2	4	3	2	4	2.87	2	2	4	2.82	2	3	3	2.6	2.8712	2.8712	2.87	2.87
15	2	3	3	2.67	2	2	2	2	2	2	2	2	5	5	5	5	2	2	2	3	2	3	3	2	3	2.4	2	3	3	2.66	5	5	4	4.6	3.1331	3.1331	3.13	3.13
16	3	3	3	3	2	2	2	2	3	2	2	2.12	4	4	4	4	2	2	2	3	2	3	3	2	3	2.4	2	3	3	2.66	5	5	4	4.6	2.9956	2.9956	3	3
17	3	2	3	2.73	2	2	2	2	2	2	2	2	5	5	5	5	2	2	2	3	3	3	3	2	2	2.4	2	2	2	2	5	5	3	4.2	3.0365	3.0365	3.04	3.04
18	4	4	4	4	2	3	2	2	3	3	2	2.36	4	4	4	4	3	3	2	4	3	3	4	4	3	3.16	4	4	3	3.59	4	4	3	3.6	3.2134	3.2134	3.21	3.21
19	3	3	4	3.4	2	2	2	1	3	3	2	2.04	5	5	5	5	4	3	3	4	4	4	3	4	4	3.58	4	4	3	3.59	4	3	3	3.4	3.3524	3.3524	3.35	3.35
20	3	3	3	3	2	2	2	2	2	3	2	2.06	4	4	4	4	2	3	2	3	2	3	2	2	2	2.4	3	3	3	3	2	3	2	2.2	2.638	2.638	2.64	2.64
21	3	3	2	2.6	1	2	1	2	1	2	1	1.38	5	5	5	5	2	1	1	2	1	3	1	5	1	1.76	3	3	3	3	3	2	1	2	2.414	2.414	2.41	2.41
22	4	4	4	4	3	2	2	2	3	2	1	2.18	3	3	4	3.33	2	2	2	3	3	3	3	3	3	2.58	3	3	2	2.59	3	3	3	3	2.7371	2.7371	2.74	2.74
23	3	4	5	4.07	3	3	2	1	3	3	1	2.28	4	5	5	4.5	2	2	3	4	3	2	3	2	3	2.68	3	3	3	3	4	4	3	3.6	3.1325	3.1325	3.13	3.13
24	4	4	4	4	2	2	2	1	3	3	2	2.04	4	4	4	4	4	4	3	3	2	4	4	3	4	3.45	4	4	3	3.59	4	3	4	3.8	3.2199	3.2199	3.22	3.22
25	4	4	4	4	3	3	3	3	3	3	2	2.88	3	3	3	3	3	4	2	3	3	3	3	4	2	3.03	2	2	2	2	4	4	3	3.6	3.0515	3.0515	3.05	3.05
26	4	4	4	4	3	2	2	2	2	3	2	2.24	4	4	4	4	3	4	3	2	2	4	4	3	3	3.14	3	3	3	3	4	4	3	3.6	3.137	3.137	3.14	3.14
27	2	3	4	3.07	2	2	3	3	2	4	3	2.58	4	3	4	3.83	2	4	3	4	2	3	2	2	3	2.95	3	2	3	2.75	2	2	3	2.4	2.9177	2.9177	2.92	2.92
28	3	2	2	2.33	1	1	1	1	2	1	1	1.12	4	4	4	4	3	3	3	2	3	2	2	2	2	2.51	2	2	3	2.41	3	3	3	3	2.4346	2.4346	2.43	2.43
29	2	3	3	2.67	2	2	3	3	4	3	3	2.76	4	4	5	4.33	3	3	3	2	2	2	3	3	3	2.69	4	3	3	3.34	3	2	1	2	2.9571	2.9571	2.96	2.96
30	3	2	3	2.73	2	2	2	2	2	2	2	2	5	5	5	5	2	3	2	3	3	3	4	3	3	2.85	3	5	3	3.5	3	3	3	3	3.059	3.059	3.06	3.06
31	3	3	4	3.4	2	2	2	2	3	3	2	2.18	4	4	4	4	2	2	2	2	2	3	3	4	3	2.45	3	3	3	3	4	4	4	4	2.9765	2.9765	2.98	2.98
32	3	3	4	3.4	2	2	2	1	3	3	2	2.04	5	5	5	5	3	3	3	3	3	4	4	4	4	3.36	3	3	3	3	5	5	5	5	3.502	3.502	3.5	3.5
33	3	4	4	3.67	3	3	3	3	3	3	3	3	5	5	5	5	3	4	3	3	3	3	3	3	4	3.27	4	3	3	3.34	4	4	3	3.6	3.5914	3.5914	3.59	3.59
34	3	2	3	2.73	3	2	2	3	3	2	2	2.44	3	4	3	3.17	2	3	2	3	3	3	3	2	2	2.58	2	3	3	2.66	3	3	2	2.6	2.6654	2.6654	2.67	2.67
35	3	4	4	3.67	2	2	2	2	3	2	2	2.12	4	5	5	4.5	3	3	3	2	2	3	2	3	2	2.6	2	2	2	2	3	3	4	3.4	2.9545	2.9545	2.95	2.95
36	4	4	4	4	2	2	1	2	3	4	3	2.16	4	4	4	4	1	3	2	3	3	4	3	4	4	2.94	4	2	2	2.68	4	4	3	3.6	3.0438	3.0438	3.04	3.04
37	2	1	2	1.73	3	2	2	3	3	2	2	2.44	3	3	3	3	2	2	2	4	4	4	4	4	4	3.16	4	4	4	4	3	3	3	3	2.8685	2.8685	2.87	2.87
38	4	4	4	4	2	2	2	2	2	2	2	2	4	4	4	4	2	2	2	3	3	3	3	3	3	2.58	3	3	3	3	3	3	3	3	2.835	2.835	2.84	2.84
39	3	3	3	3	4	4	5	4	3	3	3	3.9	5	4	4	4.5	4	5	4	4	3	3	3	4	4	3.91	5	4	4	4.34	5	5	3	4.2	4.0429	4.0429	4.04	4.04
40	4	3	3	3.33	3	3	2	2	2	2	2	2.36	4	4	4	4	3	3	3	3	3	3	3	3	3	3	4	4	4	4	3	3	3	3	3.0745	3.0745	3.07	3.07
41	3	2	3	2.73	3	2	2	2	2	2	2	2.18	4	4	4	4	2	2	2	2	2	2	2	2	2	2	2	2	2	2	3	3	3	3	2.6205	2.6205	2.62	2.62
42	3	3	3	3	4	3	3	2	3	3	3	3.04	4	3	4	3.83	3	3	3	3	3	3	3	3	3	3	4	3	4	3.75	4	4	3	3.6	3.3047	3.3047	3.3	3.3
43	7	6	5	5.93	4	4	3	3	3	5	5	3.72	4	4	4	4	3	4	4	3	3	3	5	4	5	3.78	5	4	5	4.75	4	5	5	4.6	4.0925	4.0925	4.09	4.09
44	3	2	3	2.73	3	4	3	2	3	3	3	3.04	4	5	3	3.84	3	2	3	2	2	3	3	2	3	2.51	5	3	3	3.68	2	3	1	1.8	2.8964	2.8964	2.9	2.9
45	3	3	3	3	3	3	3	3	3	3	3	3	3	3	3	3	2	3	2	3	2	3	2	3	2	2.49	2	3	3	2.66	2	3	2	2.2	2.7321	2.7321	2.73	2.73
46	3	3	3	3	3	2	2	2	2	2	2	2.18	4	3	3	3.5	3	4	3	3	3	4	4	3	3	3.36	3	2	2	2.34	3	2	3	2.8	2.8694	2.8694	2.87	2.87
47	2	3	3	2.67	1	2	2	2	3	2	2	1.94	4	4	4	4	3	3	3	3	3	3	3	3	3	3	2	2	2	2	3	3	3	3	2.7955	2.7955	2.8	2.8
48	3	3	3	3	2	3	3	3	3	3	2	2.7	3	4	4	3.5	2	2	2	3	2	2	3	3	2	2.31	2	3	2	2.25	3	3	3	3	2.7875	2.7875	2.79	2.79
49	2	2	2	2	3	2	2	3	3	3	2	2.5	4	4	4	4	3	3	3	3	3	3	3	3	3	3	4	4	3	3.59	4	5	4	4.2	3.2054	3.2054	3.21	3.21
50	6	3	3	3.99	2	2	2	2	2	3	3	2.18	4	4	4	4	2	3	2	3	3	3	2	2	2	2.49	3	3	3	3	3	3	3	3	2.866	2.866	2.87	2.87
51	4	3	3	3.33	3	2	2	3	2	3	3	2.5	5	5	5	5	3	4	3	5	3	3	2	2	3	3.26	3	2	3	2.75	2	3	3	2.6	3.2365	3.2365	3.24	3.24
52	3	3	4	3.4	2	2	3	2	2	3	2	2.26	4	4	4	4	2	2	2	3	3	3	3	3	2	2.49	3	3	3	3	3	3	3	3	2.8605	2.8605	2.86	2.86
53	2	2	3	2.4	2	2	2	2	2	2	2	2	2	2	2	2	2	2	2	2	2	2	2	2	2	2	2	2	2	2	3	3	3	3	2.17	2.17	2.17	2.17
54	3	2	3	2.73	3	3	3	2	3	3	2	2.74	3	3	3	3	2	2	2	2	2	2	2	2	2	1.82	3	2	3	2.75	3	3	3	3	2.5985	2.5985	2.6	2.6
55	3	3	3	3	2	2	2	2	2	2	2	2	4	5	5	4.5	2	2	3	3	3	4	3	2	2	2.64	2	2	2	2	3	3	2	2.6	2.775	2.775	2.78	2.78

## Sheet: Post-test Control
No.	KN1-Knowledge of self—(1) understanding native history	KN1(2) understanding native social norms	KN1(3) understanding the native sense of values	Final Score of KN1	KN2-Knowledge of others—(1) understanding foreign knowledge of history	KN2-(2) understanding foreign social norms	KN2-(3) understanding the foreign sense of values	KN2-(4) understanding foreign cultural taboos	KN2-(5) understanding foreigners’ speech	KN2-(6) understanding basic concepts of intercultural communication	KN2-(7) understanding successful intercultural communication strategies	Final Score of KN2	AT-Attitudes—(1) willingness to learn from those who differ from one’s self and culture	AT-(2) willingness to respect foreigners’ lifestyles and customs	AT-(3) willingness to learn foreign languages and cultures well	Final Score of AT	SK1-Intercultural communicative skills—(1) the skill of consulting with foreigners when misunderstandings occur	SK1-(2) the skill of communicating with foreigners using body language or other nonverbal communication when it is difficult to communicate using language	SK1-(3) the skill of successfully communicating with foreigners	SK1-(4) the skill of treating foreigners politely	SK1-(5) the skill of avoiding offending foreigners with inappropriate words and behavior	SK1-(6) the skill of avoiding prejudice against foreigners	SK1-(7) the skill of avoiding violating foreigners’ privacy	SK1-(8) the skill of having intercultural sensitivity	SK1-(9) the skill of understanding different perspectives when encountering different cultural affairs	Final Score of SK1	SK2-Intercultural cognitive skills—(1) the skill of acquiring knowledge of other cultures from foreigners	SK2-(2) the skill of learning intercultural communication strategies	SK2-(3) the skill of learning how to manage cultural conflicts	Final Score of SK2	AW-Awareness—(1) realizing cultural differences and similarities when communicating with foreigners	AW-(2) realizing the differences in cultural identity when communicating with foreigners	AW-(3) judging cultural situations from both one’s own and the other’s cultural perspective	Final Score of AW	Final score of intercultural competence	Final score of intercultural competence
1	4	4	4	4	3	3	3	3	3	3	3	3	3	3	3	3	2	3	3	2	3	3	2	3	3	2.69	3	3	3	3	4	4	4	4	3.1225	3.1225	3.12	3.12
2	1	2	2	1.67	2	2	3	2	2	3	3	2.38	3	3	2	2.67	2	2	3	2	2	3	2	2	3	2.33	2	3	3	2.66	3	3	3	3	2.4969	2.4969	2.5	2.5
3	4	5	5	4.67	2	3	2	2	3	3	2	2.36	5	5	5	5	3	4	4	5	4	5	5	5	5	4.4	5	3	3	3.68	4	3	4	3.8	3.7823	3.7823	3.78	3.78
4	3	3	4	3.4	2	1	1	1	2	1	1	1.3	3	4	4	3.5	2	2	1	2	2	3	3	2	3	2.12	2	2	2	2	3	3	2	2.6	2.265	2.265	2.27	2.27
5	3	4	3	3.27	3	2	2	1	2	3	2	2.1	5	4	5	4.83	1	2	2	2	2	3	2	3	3	2.18	2	2	2	2	4	4	3	3.6	2.9162	2.9162	2.92	2.92
6	4	3	4	3.73	3	2	3	2	3	2	2	2.5	5	5	5	5	3	4	3	5	5	4	5	4	4	4.07	4	4	3	3.59	5	5	4	4.6	3.8094	3.8094	3.81	3.81
7	3	3	4	3.4	2	1	1	1	1	1	1	1.18	5	5	5	5	3	5	2	3	2	2	2	3	3	2.94	3	3	4	3.41	3	3	3	3	2.8636	2.8636	2.86	2.86
8	3	3	3	3	2	2	2	2	2	2	2	2	3	4	4	3.5	2	2	2	2	2	3	3	3	4	2.45	3	2	2	2.34	4	4	4	4	2.7679	2.7679	2.77	2.77
9	2	4	4	3.34	1	1	2	2	1	1	1	1.34	4	4	4	4	1	3	1	3	3	2	2	1	2	2.07	1	1	1	1	2	2	2	2	2.2065	2.2065	2.21	2.21
10	3	3	3	3	2	3	3	1	3	2	2	2.36	3	3	3	3	2	2	2	3	3	2	3	3	3	2.49	3	3	3	3	3	3	3	3	2.6805	2.6805	2.68	2.68
11	3	4	4	3.67	2	1	1	1	2	1	1	1.3	3	5	5	4	1	2	1	3	2	3	2	2	2	1.98	4	3	3	3.34	4	3	2	3	2.4789	2.4789	2.48	2.48
12	3	3	3	3	2	2	3	2	2	3	3	2.38	4	5	4	4.17	3	2	3	3	4	4	4	3	3	3.09	3	3	3	3	3	3	3	3	3.0588	3.0588	3.06	3.06
13	2	1	3	2.13	2	1	1	1	2	1	1	1.3	4	3	4	3.83	2	2	1	2	2	2	3	3	1	1.94	1	1	1	1	2	3	2	2.2	2.0992	2.0992	2.1	2.1
14	4	5	4	4.27	3	4	4	3	4	4	4	3.68	5	5	5	5	4	4	5	5	5	5	5	5	5	4.73	5	5	5	5	5	5	5	5	4.5	4.5	4.5	4.5
15	2	3	4	3.07	2	2	2	2	1	1	1	1.7	4	4	3	3.67	2	2	2	2	3	3	3	2	3	2.36	2	2	2	2	4	3	3	3.4	2.5808	2.5808	2.58	2.58
16	4	4	4	4	4	3	4	4	4	4	5	3.94	3	4	4	3.5	3	2	3	4	4	3	4	4	4	3.31	3	4	4	3.66	4	4	3	3.6	3.6341	3.6341	3.63	3.63
17	4	4	3	3.6	3	3	3	4	4	4	4	3.44	4	5	5	4.5	4	4	5	5	4	4	5	5	4	4.46	3	4	4	3.66	4	3	3	3.4	3.9116	3.9116	3.91	3.91
18	3	4	3	3.27	2	2	3	2	2	4	4	2.56	4	4	4	4	2	4	3	3	3	4	3	3	4	3.27	4	4	3	3.59	4	3	4	3.8	3.2944	3.2944	3.29	3.29
19	3	3	5	3.8	3	3	2	4	4	4	5	3.36	4	5	5	4.5	4	5	5	4	4	4	5	4	3	4.33	3	4	2	2.84	4	3	3	3.4	3.8159	3.8159	3.82	3.82
20	4	5	5	4.67	3	3	3	3	2	4	4	3.06	4	5	3	3.84	3	3	3	5	4	5	5	4	4	3.89	4	4	4	4	5	4	4	4.4	3.7536	3.7536	3.75	3.75
21	4	3	4	3.73	3	2	3	3	3	4	4	3	5	5	5	5	3	3	3	4	4	4	4	3	3	3.4	4	3	2	2.93	4	3	3	3.4	3.5723	3.5723	3.57	3.57
22	3	3	3	3	2	2	2	2	2	3	4	2.3	4	4	4	4	3	3	4	4	4	4	5	3	3	3.64	4	5	4	4.25	5	5	4	4.6	3.455	3.455	3.46	3.46
23	3	3	4	3.4	3	3	2	3	2	4	3	2.74	4	5	3	3.84	2	3	2	5	3	3	4	3	3	3.11	4	3	2	2.93	3	3	4	3.4	3.1849	3.1849	3.18	3.18
24	3	4	4	3.67	3	2	3	2	4	4	4	2.98	4	5	5	4.5	4	3	3	4	4	4	4	5	3	3.67	4	4	2	3.18	4	4	2	3.2	3.5208	3.5208	3.52	3.52
25	4	3	4	3.73	3	3	3	3	4	4	5	3.42	5	5	5	5	3	3	3	4	4	4	3	3	3	3.31	4	3	2	2.93	2	3	3	2.6	3.5558	3.5558	3.56	3.56
26	3	4	4	3.67	2	3	3	3	2	4	4	2.88	5	5	5	5	2	4	4	4	4	3	3	4	5	3.73	5	5	3	4.18	5	5	4	4.6	3.8708	3.8708	3.87	3.87
27	3	3	3	3	2	2	2	2	2	3	3	2.18	4	4	3	3.67	3	3	3	4	3	3	3	3	3	3.13	3	3	3	3	3	3	3	3	2.9138	2.9138	2.91	2.91
28	4	3	4	3.73	2	2	1	2	3	3	4	2.22	5	5	5	5	3	3	4	4	4	4	4	4	3	3.64	3	3	3	3	3	4	3	3.2	3.3725	3.3725	3.37	3.37
29	2	2	1	1.6	3	2	3	3	2	1	1	2.34	1	1	1	1	2	2	2	1	1	1	2	2	2	1.69	2	2	2	2	1	1	1	1	1.6645	1.6645	1.66	1.66
30	3	3	3	3	2	2	2	3	2	3	2	2.2	4	4	5	4.33	4	3	4	4	4	4	4	3	3	3.64	4	3	4	3.75	4	4	4	4	3.3677	3.3677	3.37	3.37
31	3	3	3	3	2	2	2	4	3	5	5	2.94	3	3	2	2.67	3	3	3	3	3	3	3	3	3	3	4	4	3	3.59	5	4	3	4	3.1047	3.1047	3.1	3.1
32	3	4	4	3.67	3	3	4	3	3	4	3	3.26	4	5	4	4.17	4	2	3	5	5	5	5	4	4	3.89	4	5	3	3.84	4	4	3	3.6	3.6967	3.6967	3.7	3.7
33	3	4	4	3.67	2	2	3	2	2	3	3	2.38	5	4	5	4.83	4	5	5	5	4	5	5	4	4	4.64	5	4	4	4.34	5	4	4	4.4	3.8956	3.8956	3.9	3.9
34	4	4	4	4	2	3	3	3	1	5	3	2.7	5	5	4	4.67	2	1	3	4	4	5	5	5	4	3.4	3	3	2	2.59	4	3	3	3.4	3.4127	3.4127	3.41	3.41
35	3	3	4	3.4	2	2	2	3	3	3	4	2.56	4	5	4	4.17	3	4	4	5	5	5	3	3	3	3.95	3	3	2	2.59	5	5	5	5	3.6232	3.6232	3.62	3.62
36	3	3	4	3.4	4	2	4	3	3	3	4	3.32	4	4	4	4	4	4	3	4	4	4	4	3	2	3.58	3	4	3	3.25	4	4	3	3.6	3.556	3.556	3.56	3.56
37	2	2	3	2.4	3	3	3	3	4	4	4	3.3	5	5	1	3.68	5	3	4	5	5	5	5	3	3	4.13	4	4	3	3.59	4	4	3	3.6	3.5971	3.5971	3.6	3.6
38	3	3	4	3.4	2	3	3	3	3	4	3	2.88	5	5	5	5	3	4	4	4	4	3	4	3	4	3.73	4	3	3	3.34	4	4	3	3.6	3.6569	3.6569	3.66	3.66
39	3	3	4	3.4	2	2	2	1	3	3	3	2.16	5	5	5	5	3	3	4	5	4	4	5	4	3	3.86	4	4	4	4	5	5	5	5	3.723	3.723	3.72	3.72
40	4	3	4	3.73	2	2	3	1	4	3	2	2.36	4	5	4	4.17	3	2	3	3	4	3	4	3	2	2.91	2	1	3	2.16	1	2	3	2	2.8439	2.8439	2.84	2.84
41	4	3	3	3.33	3	3	3	3	3	3	4	3.12	4	4	4	4	2	4	4	4	4	4	4	3	4	3.73	3	3	4	3.41	4	4	3	3.6	3.5396	3.5396	3.54	3.54
42	3	4	4	3.67	3	4	4	4	3	3	4	3.64	4	4	4	4	4	4	3	4	4	4	4	4	4	3.85	3	4	3	3.25	4	4	3	3.6	3.733	3.733	3.73	3.73
43	3	3	3	3	2	2	2	2	2	3	3	2.18	4	5	4	4.17	2	4	3	3	4	3	4	4	4	3.45	3	3	4	3.41	4	3	4	3.8	3.2334	3.2334	3.23	3.23
44	4	4	4	4	3	3	2	3	3	4	4	2.98	3	5	4	3.67	3	3	4	5	4	5	4	4	3	3.86	4	4	3	3.59	3	4	4	3.6	3.5117	3.5117	3.51	3.51
45	4	3	4	3.73	4	4	3	4	3	4	4	3.68	4	4	4	4	3	4	3	4	4	4	4	3	3	3.58	4	4	4	4	3	3	4	3.4	3.6955	3.6955	3.7	3.7
46	3	3	3	3	2	3	3	2	2	3	3	2.56	3	3	3	3	3	2	3	3	3	3	3	2	3	2.73	3	3	2	2.59	2	3	3	2.6	2.7159	2.7159	2.72	2.72
47	4	4	4	4	3	2	2	3	3	4	4	2.8	4	4	4	4	3	3	3	4	4	4	4	3	3	3.4	4	3	3	3.34	4	4	3	3.6	3.3904	3.3904	3.39	3.39
48	3	4	4	3.67	2	2	3	2	3	3	3	2.5	4	4	4	4	3	3	2	4	4	4	4	3	3	3.25	4	3	4	3.75	4	3	3	3.4	3.241	3.241	3.24	3.24
49	3	3	4	3.4	2	3	3	3	2	4	3	2.76	4	5	4	4.17	3	3	3	4	4	4	4	3	4	3.49	4	4	3	3.59	4	4	3	3.6	3.4182	3.4182	3.42	3.42
50	3	3	4	3.4	3	3	4	3	3	3	3	3.2	5	5	4	4.67	3	3	3	4	4	4	4	4	4	3.58	4	3	3	3.34	5	4	3	4	3.7127	3.7127	3.71	3.71
51	3	4	4	3.67	3	2	3	4	4	4	4	3.26	5	5	5	5	3	3	3	5	5	4	4	3	4	3.71	4	4	3	3.59	4	4	3	3.6	3.7944	3.7944	3.79	3.79
52	3	3	3	3	2	3	3	4	3	3	3	2.96	3	2	3	2.83	3	3	4	4	3	3	3	2	3	3.19	3	3	3	3	3	3	3	3	3.0032	3.0032	3	3
53	4	4	4	4	3	2	3	3	2	3	2	2.58	4	4	4	4	3	4	4	4	3	2	2	3	3	3.28	2	3	3	2.66	4	4	4	4	3.3136	3.3136	3.31	3.31
54	3	4	3	3.27	3	3	4	3	4	3	3	3.32	4	5	4	4.17	4	4	4	4	4	5	4	4	4	4.09	4	4	4	4	4	4	5	4.4	3.8743	3.8743	3.87	3.87
55	4	5	5	4.67	4	3	3	3	4	4	3	3.36	5	5	5	5	4	4	4	5	5	5	5	5	5	4.58	4	4	4	4	5	5	4	4.6	4.2665	4.2665	4.27	4.27
																																			3.31035			3.31
